# Supplementary material for: Characterization of the ddt1 Mutant in Rice and Its Impact on Plant Height Reduction and Water Use Efficiency
Source: Int J Mol Sci. 2024 Jul 11;25(14):7629. doi: 10.3390/ijms25147629 (PMC11277124; doi:10.3390/ijms25147629)
Supplement: Supplementary file 1 [file ijms-25-07629-s001.zip]

Archive with 2 entries (2 files):
- Figure S1.pdf
- Tabel S1. Prime used in the study.pdf
